# Supplementary material for: Chimpanzee mothers, but not fathers, influence offspring vocal–visual communicative behavior
Source: PLoS Biol. 2025 Aug 5;23(8):e3003270. doi: 10.1371/journal.pbio.3003270 (PMC12324129; doi:10.1371/journal.pbio.3003270)
Supplement: S1 Data — (CSV) [file pbio.3003270.s002.csv]

event	call	duration	ID	collocates	matriline	patriline
sh_0211_120614_AJ_WC	soft_hoo	1	AJ	1	LP	AJ
sh_0919_080513_AJ_YB	soft_hoo	1	AJ	0	LP	AJ
sh_1511_11052013_AJ_TG	soft_hoo	1	AJ	3	LP	AJ
ph_0339_071014_ES_AT	pant_hoot	11	ES	3	NA	AJ
sc_0905_071014_ES_AT	scream	1	ES	0	NA	AJ
sh_0051_071014_ES_AT	soft_hoo	1	ES	1	NA	AJ
sh_0055_260215_ES_AL	soft_hoo	1	ES	3	NA	AJ
sh_0830_260614_ES_OG	soft_hoo	1	ES	1	NA	AJ
sh_1050_061014_ES_TT	soft_hoo	1	ES	1	NA	AJ
g_0234_110914_TJ	grunt	1	TJ	4	TG	AJ
ph_0049_210513_TJ	pant_hoot	8	TJ	5	TG	AJ
ph_0515_260614_TJ	pant_hoot	9	TJ	7	TG	AJ
ph_0606_260614_TJ	pant_hoot	8	TJ	7	TG	AJ
sh_0415_110714_TJ	soft_hoo	1	TJ	5	TG	AJ
sh_1043_120614_TJ	soft_hoo	1	TJ	3	TG	AJ
g_0709_271014_TS	grunt	7	TS	3	TG	AJ
g_0932_120115_TS	grunt	1	TS	6	TG	AJ
sc_1039_241114_TS	scream	4	TS	0	TG	AJ
sh_0655_271014_TS	soft_hoo	2	TS	3	TG	AJ
g_0028_071014_TT	grunt	2	TT	2	TG	AJ
g_0114_071014_TT	grunt	4	TT	4	TG	AJ
g_0246_200614_TT	grunt	2	TT	3	TG	AJ
g_0305_160914_TT	grunt	2	TT	5	TG	AJ
g_0330_071014_TT	grunt	56	TT	3	TG	AJ
g_0453_071014_TT	grunt	1	TT	3	TG	AJ
g_0619_150914_TT	grunt	5	TT	2	TG	AJ
g_0619_160914_TT	grunt	1	TT	3	TG	AJ
g_0738_150914_TT	grunt	1	TT	2	TG	AJ
g_0753_150914_TT	grunt	12	TT	13	TG	AJ
g_0821_150914_TT	grunt	12	TT	3	TG	AJ
g_0949_071014_TT	grunt	4	TT	3	TG	AJ
g_1141_110714_TT	grunt	1	TT	1	TG	AJ
g_1445_271014_TT	grunt	1	TT	3	TG	AJ
pg_0121_071014_TT	pant_grunt	12	TT	6	TG	AJ
pg_0142_071014_TT	pant_grunt	11	TT	0	TG	AJ
pg_0246_251114_TT	pant_grunt	3	TT	7	TG	AJ
ph_0231_071014_TT	pant_hoot	13	TT	2	TG	AJ
ph_1023_061014_TT	pant_hoot	9	TT	0	TG	AJ
sc_1433_160914_TT	scream	6	TT	0	TG	AJ
sc_1457_160914_TT	scream	13	TT	0	TG	AJ
sh_0155_160914_TT	soft_hoo	11	TT	7	TG	AJ
sh_0212_071014_TT	soft_hoo	2	TT	1	TG	AJ
sh_0216_160914_TT	soft_hoo	4	TT	1	TG	AJ
sh_0221_251114_TT	soft_hoo	1	TT	1	TG	AJ
sh_0243_160914_TT	soft_hoo	1	TT	1	TG	AJ
sh_0406_271014_TT	soft_hoo	1	TT	3	TG	AJ
sh_0717_160914_TT	soft_hoo	1	TT	3	TG	AJ
sh_1323_271014_TT	soft_hoo	1	TT	3	TG	AJ
wh_0117_020513_TT	whimper	14	TT	2	TG	AJ
wh_0201_020513_TT	whimper	20	TT	2	TG	AJ
wh_0241_020513_TT	whimper	51	TT	4	TG	AJ
wh_0349_020513_TT	whimper	14	TT	0	TG	AJ
pg_0853_111114_AZ_PB	pant_grunt	2	AZ	7	AL	LK
pg_0905_111114_AZ_PB	pant_grunt	2	AZ	1	AL	LK
sh_0456_110714_AZ_AL	soft_hoo	1	AZ	3	AL	LK
ph_0225_071014_LK_ES	pant_hoot	11	LK	6	LP	LK
ph_0357_071014_LK_AT	pant_hoot	13	LK	2	LP	LK
sh_0240_170714_LK_AJ	soft_hoo	11	LK	5	LP	LK
g_0414_111214_NP	grunt	1	NP	3	NA	LK
g_0912_031214_NP	grunt	4	NP	3	NA	LK
g_0935_031214_NP	grunt	4	NP	5	NA	LK
pg_0529_140614_NP	pant_grunt	1	NP	2	NA	LK
ph_0530_140614_NP	pant_hoot	4	NP	0	NA	LK
sh_0420_260115_NP	soft_hoo	1	NP	0	NA	LK
sh_0431_260115_NP	soft_hoo	1	NP	0	NA	LK
sh_1352_280714_NP	soft_hoo	1	NP	3	NA	LK
g_0533_221014_BO	grunt	3	BO	1	NA	MS
pb_0947_160714_BO	pant_bark	3	BO	0	NA	MS
pg_0058_120614_BO_ES	pant_grunt	10	BO	11	NA	MS
pg_0942_160714_BO_ES	pant_grunt	5	BO	12	NA	MS
ph_0145_221014_BO_ES	pant_hoot	15	BO	3	NA	MS
ph_0206_140614_BO_AT	pant_hoot	14	BO	3	NA	MS
ph_0330_140614_BO_AT	pant_hoot	7	BO	0	NA	MS
ph_0535_221014_BO_ES	pant_hoot	14	BO	3	NA	MS
ph_1032_221014_BO_ES	pant_hoot	16	BO	3	NA	MS
sc_0337_140614_BO	scream	62	BO	1	NA	MS
sh_0048_221014_BO_ES	soft_hoo	4	BO	2	NA	MS
sh_0414_221014_BO_ES	soft_hoo	1	BO	1	NA	MS
sh_1015_221014_BO_ES	soft_hoo	11	BO	1	NA	MS
sh_1200_221014_BO_PB	soft_hoo	1	BO	1	NA	MS
g_1257_051214_OG_TJ	grunt	4	OG	3	OU	MS
pb_1008_180814_1212_OG_ES	pant_bark	18	OG	1	OU	MS
ph_0236_140714_OG	pant_hoot	10	OG	4	OU	MS
sc_0541_161114_OG_PB_NP	scream	9	OG	5	OU	MS
sc_1026_180814_OG	scream	14	OG	0	OU	MS
sh_0305_170714_OG	soft_hoo	1	OG	4	OU	MS
wh_1336_051214_OG_TJ	whimper	3	OG	7	OU	MS
g_0029_290115_UN	grunt	1	UN	4	UM	MS
g_1319_131114_UN	grunt	1	UN	1	UM	MS
pg_0320_170714_UN	pant_grunt	4	UN	5	UM	MS
sh_0917_170714_UN	soft_hoo	1	UN	1	UM	MS
sh_1205_311014_UN	soft_hoo	1	UN	1	UM	MS
sh_1217_311014_UN	soft_hoo	1	UN	1	UM	MS
sh_1440_311014_UN	soft_hoo	1	UN	1	UM	MS
g_0117_151214_AL_AZ	grunt	1	AL	1	AL	NA
g_0230_200115_AL_AZ	grunt	3	AL	1	AL	NA
pg_0302_230614_AL_AJ	pant_grunt	2	AL	0	AL	NA
pg_0920_120612_AL_AJ	pant_grunt	5	AL	3	AL	NA
sc_0449_200112_AL_TT	scream	11	AL	3	AL	NA
sc_0840_120115_AL_PB	scream	2	AL	3	AL	NA
sh_0038_200115_AL_AN	soft_hoo	1	AL	1	AL	NA
sh_0226_200115_AL_AZ	soft_hoo	4	AL	1	AL	NA
sh_0713_301014_AL_AN	soft_hoo	1	AL	1	AL	NA
g_0204_041114_AT_TT	grunt	7	AT	1	AL	NA
g_0236_090714_AT_LK	grunt	1	AT	1	AL	NA
g_0252_041114_AT_AL	grunt	1	AT	1	AL	NA
g_0345_041114_AT_AL	grunt	1	AT	1	AL	NA
g_0405_041114_AT_AL	grunt	5	AT	1	AL	NA
g_0417_110914_AT	grunt	1	AT	3	AL	NA
g_0720_080614_AT_OG	grunt	25	AT	1	AL	NA
g_0847_090714_AT_LK	grunt	8	AT	5	AL	NA
g_1048_080614_AT_OG	grunt	1	AT	1	AL	NA
pb_1127_180814_1145_AT_LJ	pant_bark	10	AT	3	AL	NA
pb_1224_120614_AT_AJ	pant_bark	13	AT	3	AL	NA
pg_0102_140513_AT_ST	pant_grunt	1	AT	2	AL	NA
pg_0223_090714_AT_LK	pant_grunt	2	AT	0	AL	NA
pg_0739_240614_AT_AJ	pant_grunt	2	AT	1	AL	NA
pg_1105_110914_AT	pant_grunt	2	AT	0	AL	NA
pg_1158_120614_AT_AL	pant_grunt	3	AT	0	AL	NA
ph_0208_14052013_AT_ST	pant_hoot	7	AT	1	AL	NA
ph_0605_080614_AT_OG	pant_hoot	13	AT	3	AL	NA
ph_0632_080614_AT_OG	pant_hoot	35	AT	2	AL	NA
sh_0144_180814_1145_AT_OG	soft_hoo	1	AT	1	AL	NA
sh_0228_280614_AT	soft_hoo	1	AT	3	AL	NA
sh_0236_090714_AT_LK	soft_hoo	1	AT	1	AL	NA
sh_0349_110914_AT	soft_hoo	16	AT	7	AL	NA
sh_0402_140614_AT_BO	soft_hoo	1	AT	3	AL	NA
sh_0417_110914_AT	soft_hoo	1	AT	3	AL	NA
sh_0428_081014_AT	soft_hoo	1	AT	1	AL	NA
sh_0526_041114_AT	soft_hoo	1	AT	1	AL	NA
sh_0612_240614_AT_AJ	soft_hoo	1	AT	1	AL	NA
sh_0702_180814_1145_AT_BO	soft_hoo	1	AT	1	AL	NA
sh_0716_280614_AT_AZ	soft_hoo	1	AT	0	AL	NA
sh_0812_090714_AT_LK	soft_hoo	8	AT	3	AL	NA
sh_1047_140614_AT_BO	soft_hoo	1	AT	1	AL	NA
sh_1101_120614_AT_AL	soft_hoo	3	AT	3	AL	NA
sh_1115_110914_AT	soft_hoo	28	AT	3	AL	NA
sh_1115_120614_AT_AL	soft_hoo	1	AT	3	AL	NA
sh_1224_140614_AT_BO	soft_hoo	1	AT	1	AL	NA
sh_1333_140614_AT_BO	soft_hoo	1	AT	1	AL	NA
sh_1353_140614_AT	soft_hoo	1	AT	3	AL	NA
g_0409_071214_BB_ES	grunt	1	BB	3	NA	NA
g_0428_071214_BB_ES	grunt	1	BB	3	NA	NA
g_0514_120914_BB_AT	grunt	25	BB	1	NA	NA
g_0542_071214_BB_ES	grunt	1	BB	3	NA	NA
g_0557_120914_BB_AT	grunt	5	BB	4	NA	NA
g_1245_081214_BB_ES	grunt	1	BB	2	NA	NA
ph_0806_160714_BB_OU	pant_hoot	4	BB	0	NA	NA
sc_0500_120914_BB_AT	scream	6	BB	6	NA	NA
sh_0606_120914_BB_AT	soft_hoo	1	BB	1	NA	NA
ph_0919_250413_KK_BB	pant_hoot	2	KK	0	NA	NA
g_0355_020315_LN_AT	grunt	5	LN	2	NA	NA
g_0842_240614_LN_AT	grunt	2	LN	2	NA	NA
g_1230_160714_LN_PB	grunt	1	LN	1	NA	NA
ph_0459_160513_LN_BO	pant_hoot	5	LN	0	NA	NA
ph_0533_160513_LN_KK	pant_hoot	6	LN	2	NA	NA
sc_1007_240614_LN_AT	scream	7	LN	2	NA	NA
sh_0050_020315_LN_OM	soft_hoo	1	LN	2	NA	NA
sh_1052_160513_LN_PB	soft_hoo	1	LN	1	NA	NA
g_0317_200513_LR_BB	grunt	1	LR	9	LP	NA
ph_0352_200513_LR_BB	pant_hoot	9	LR	3	LP	NA
sh_0023_200513_LR_BB	soft_hoo	1	LR	1	LP	NA
sh_0241_200513_LR_BB	soft_hoo	1	LR	1	LP	NA
g_0335_280714_ML	grunt	1	ML	3	NA	NA
g_0510_311014_ML_WA_TT_QT	grunt	2	ML	7	NA	NA
pg_0252_290714_ML	pant_grunt	7	ML	0	NA	NA
pg_0300_310814_ML	pant_grunt	3	ML	0	NA	NA
pg_0429_310814_ML	pant_grunt	3	ML	2	NA	NA
sh_0132_130413_ML	soft_hoo	1	ML	7	NA	NA
sh_0624_280714_ML	soft_hoo	1	ML	3	NA	NA
sh_0859_280714_ML	soft_hoo	1	ML	1	NA	NA
sh_1206_190814_ML	soft_hoo	1	ML	1	NA	NA
g_0329_091014_OU	grunt	1	OU	3	OU	NA
g_0415_120714_OU_OL	grunt	1	OU	5	OU	NA
g_0652_290115_OU	grunt	17	OU	3	OU	NA
g_0750_290115_OU_TS	grunt	30	OU	3	OU	NA
g_1407_020513_OU_OL_OG_ES	grunt	2	OU	1	OU	NA
ph_0655_200614_OU_BL_TG_TT_WL	pant_hoot	4	OU	2	OU	NA
ph_1031_260614_OU_OL_OT_OM	pant_hoot	11	OU	3	OU	NA
ph_1206_260614_OU	pant_hoot	10	OU	1	OU	NA
ph_1237_260614_OU_OL_OT_OM	pant_hoot	16	OU	1	OU	NA
ph_1350_260614_OU_LK	pant_hoot	12	OU	15	OU	NA
ph_1455_260614_OU_LK_OM_OL	pant_hoot	10	OU	8	OU	NA
sh_0019_091014_OU	soft_hoo	2	OU	1	OU	NA
sh_0409_020315_OU	soft_hoo	1	OU	1	OU	NA
sh_0441_200614_OU	soft_hoo	1	OU	3	OU	NA
sh_0542_091014_OU	soft_hoo	2	OU	5	OU	NA
sh_0725_290115_OU_TS	soft_hoo	1	OU	3	OU	NA
sh_1349_260614_OU	soft_hoo	1	OU	3	OU	NA
sh_1438_020513_OU_OL_OG_ES	soft_hoo	29	OU	3	OU	NA
g_0648_120614_PB	grunt	1	PB	2	PU	NA
g_0658_120614_PB	grunt	1	PB	3	PU	NA
g_0720_081214_PB	grunt	5	PB	3	PU	NA
g_0911_081214_PB_OG_BB_YB	grunt	2	PB	3	PU	NA
g_0930_090714_PB	grunt	2	PB	1	PU	NA
g_1102_081214_PB	grunt	3	PB	3	PU	NA
g_1121_090714_PB_ES	grunt	8	PB	7	PU	NA
g_1134_120914_PB_PO	grunt	1	PB	3	PU	NA
g_1207_081214_PB	grunt	3	PB	5	PU	NA
pg_0524_090714_PB	pant_grunt	20	PB	6	PU	NA
pg_0609_090714_PB	pant_grunt	10	PB	6	PU	NA
pg_0959_090714_PB	pant_grunt	10	PB	5	PU	NA
pg_1055_090714_PB	pant_grunt	11	PB	2	PU	NA
pg_1129_081214_PB	pant_grunt	11	PB	0	PU	NA
ph_0022_210614_PB	pant_hoot	5	PB	3	PU	NA
ph_0117_311014_PB_YG	pant_hoot	1	PB	0	PU	NA
ph_0328_090714_PB	pant_hoot	12	PB	2	PU	NA
ph_0411_090714_PB	pant_hoot	29	PB	6	PU	NA
ph_0452_311014_PB_LK	pant_hoot	1	PB	0	PU	NA
ph_0553_180614_PB_YB	pant_hoot	5	PB	0	PU	NA
ph_0636_120914_PB	pant_hoot	6	PB	2	PU	NA
ph_1035_090714_PB	pant_hoot	20	PB	8	PU	NA
sc_1009_090714_PB	scream	6	PB	0	PU	NA
sh_0249_220513_PB	soft_hoo	1	PB	7	PU	NA
sh_0826_081214_PB	soft_hoo	1	PB	1	PU	NA
sh_0851_081214_PB_YB_BB_OG	soft_hoo	2	PB	3	PU	NA
sh_1228_090714_PB_ES	soft_hoo	1	PB	7	PU	NA
sh_0406_080513_PG	soft_hoo	1	PG	3	PU	NA
g_0038_120914_PO_BB_PB_TT	grunt	1	PO	7	NA	NA
g_0045_300115_PO	grunt	1	PO	3	NA	NA
g_0113_120914_PO_LK_PB_TT	grunt	1	PO	7	NA	NA
g_0127_240614_PO	grunt	4	PO	1	NA	NA
g_0132_120914_PO_PB_TT	grunt	2	PO	2	NA	NA
g_0327_180614_PO	grunt	2	PO	1	NA	NA
g_0347_041214_PO	grunt	2	PO	3	NA	NA
g_0416_180614_PO_LK_OU	grunt	3	PO	3	NA	NA
g_0419_251114_PO_AT	grunt	1	PO	5	NA	NA
g_0431_180614_PO_LK_OU	grunt	4	PO	7	NA	NA
g_0440_120914_PO_PB	grunt	12	PO	3	NA	NA
g_0445_180614_PO_TJ	grunt	1	PO	10	NA	NA
g_0455_100215_PO_LK_PB	grunt	1	PO	3	NA	NA
g_0629_300115_PO	grunt	1	PO	1	NA	NA
g_0828_170115_PO_AT_OG	grunt	2	PO	5	NA	NA
g_0838_120914_PO_PB	grunt	1	PO	3	NA	NA
g_0841_100215_PO_LK_PB	grunt	1	PO	3	NA	NA
g_1112_100215_PO_PB	grunt	6	PO	7	NA	NA
g_1142_170115_PO_OG_AT	grunt	1	PO	2	NA	NA
g_1153_170115_PO_AT_OG	grunt	5	PO	1	NA	NA
g_1159_100215_PO_PB	grunt	1	PO	3	NA	NA
g_1212_100215_PO_PB	grunt	11	PO	3	NA	NA
g_1303_100215_PO_PB	grunt	13	PO	3	NA	NA
pb_0747_300115_PO	pant_bark	4	PO	3	NA	NA
pb_0830_300115_PO	pant_bark	3	PO	3	NA	NA
pg_0942_260313_PO	pant_grunt	3	PO	5	NA	NA
pg_0948_240614_PO	pant_grunt	2	PO	0	NA	NA
pg_1156_120115_PO_TJ	pant_grunt	1	PO	0	NA	NA
ph_1134_180614_PO_TJ	pant_hoot	4	PO	4	NA	NA
ph_1155_180614_PO	pant_hoot	5	PO	16	NA	NA
sc_1201_180614_PO	scream	12	PO	0	NA	NA
sh_0000_300413_PO	soft_hoo	2	PO	5	NA	NA
sh_0028_240614_PO	soft_hoo	1	PO	1	NA	NA
sh_0104_170115_PO_AT	soft_hoo	1	PO	3	NA	NA
sh_0124_240614_PO	soft_hoo	1	PO	3	NA	NA
sh_0157_251114_PO_TJ_AT_TT_BO	soft_hoo	2	PO	3	NA	NA
sh_0304_041214_PO	soft_hoo	1	PO	3	NA	NA
sh_0314_251114_PO_AT_TT_BO_WE	soft_hoo	1	PO	3	NA	NA
sh_0329_180614_PO	soft_hoo	1	PO	1	NA	NA
sh_0438_260313_PO	soft_hoo	1	PO	3	NA	NA
sh_0612_180614_PO_TJ	soft_hoo	1	PO	1	NA	NA
sh_0730_300413_PO	soft_hoo	1	PO	1	NA	NA
sh_0915_260313_PO	soft_hoo	1	PO	3	NA	NA
sh_1220_300413_PO	soft_hoo	1	PO	1	NA	NA
sh_1306_170115_PO_OG_AT	soft_hoo	2	PO	0	NA	NA
sh_1405_300413_PO	soft_hoo	1	PO	1	NA	NA
g_0522_170115_TG	grunt	2	TG	3	TG	NA
g_0945_010914_TG	grunt	4	TG	3	TG	NA
g_1432_120914_TG	grunt	5	TG	3	TG	NA
ph_0004_081014_TG	pant_hoot	34	TG	15	TG	NA
sh_0520_170115_TG	soft_hoo	1	TG	2	TG	NA
g_0046_081214_UM	grunt	1	UM	3	UM	NA
g_0303_051014_UM	grunt	1	UM	3	UM	NA
g_0504_020315_UM	grunt	5	UM	2	UM	NA
g_1435_020315_UM	grunt	2	UM	1	UM	NA
pg_0008_081214_UM	pant_grunt	4	UM	2	UM	NA
pg_0023_051014_UM	pant_grunt	5	UM	0	UM	NA
pg_0321_020315_UM	pant_grunt	13	UM	3	UM	NA
sc_0335_020315_UM	scream	16	UM	0	UM	NA
sc_0409_020315_UM	scream	13	UM	0	UM	NA
g_0003_081214_WA	grunt	4	WA	7	NA	NA
g_0021_081214_WA	grunt	2	WA	2	NA	NA
g_0048_081214_WA	grunt	2	WA	2	NA	NA
g_0954_231014_WA	grunt	1	WA	2	NA	NA
pg_0023_100714_WA	pant_grunt	2	WA	0	NA	NA
pg_0310_090614_WA	pant_grunt	2	WA	0	NA	NA
pg_0608_231014_WA	pant_grunt	5	WA	8	NA	NA
pg_0714_090614_WA	pant_grunt	2	WA	0	NA	NA
pg_0852_070814_WA	pant_grunt	11	WA	4	NA	NA
pg_1146_120614_WA	pant_grunt	6	WA	6	NA	NA
pg_1245_100714_WA	pant_grunt	2	WA	0	NA	NA
pg_1258_100714_WA	pant_grunt	33	WA	14	NA	NA
sh_0444_081214_WA	soft_hoo	7	WA	1	NA	NA
sh_1207_100714_WA	soft_hoo	1	WA	3	NA	NA
g_0033_231114_OT	grunt	1	OT	3	OU	ST
g_1337_140714_OT_OU	grunt	1	OT	1	OU	ST
sh_0431_140714_OT	soft_hoo	1	OT	1	OU	ST
pg_0045_140818_WE	pant_grunt	7	WE	2	NA	ST
s_0053_140818_WE	scream	5	WE	0	NA	ST
pg_0112_140818_WE	pant_grunt	2	WE	0	NA	ST
g_2200_140818_WE	grunt	1	WE	1	NA	ST
g_0040_030818_WE	grunt	1	WE	3	NA	ST
g_0048_030818_WE	grunt	7	WE	3	NA	ST
g_0130_020215_OM_OL_OT_OG	grunt	32	OM	1	OU	NA
sh_0051_020215_OM_OL_OT	soft_hoo	1	OM	3	OU	NA
