# Supplementary material for: Chimpanzee mothers, but not fathers, influence offspring vocal–visual communicative behavior
Source: PLoS Biol. 2025 Aug 5;23(8):e3003270. doi: 10.1371/journal.pbio.3003270 (PMC12324129; doi:10.1371/journal.pbio.3003270)
Supplement: S1 File — (CSV) [file pbio.3003270.s003.csv]

event	a unique identification code for the corresponding communicative event, during which a vocalisation along with any visual components were produced
call	designates the type of vocalisation produced, based on existing call types described in published work
duration	the duration of the communicative signal in seconds
ID	the identity code of the individual chimpanzee who produced the vocal-visual combination
collocates	the number of vocal-visual combinations produced by the signaler in this communication event
matriline	the maternal kinship affiliation of the signaler. Where unknown the value is NA
patriline	the paternal kinship affiliation of the signaler. Where unknown the value is NA
